# Supplementary material for: Mass Spectrometry-Based Quantification of the Antigens in Aluminum Hydroxide-Adjuvanted Diphtheria-Tetanus-Acellular-Pertussis Combination Vaccines
Source: Vaccines (Basel). 2022 Jul 5;10(7):1078. doi: 10.3390/vaccines10071078 (PMC9323524; doi:10.3390/vaccines10071078)
Supplement: Supplementary file 1 [file vaccines-10-01078-s001.zip]

Archive with 1 entries (1 files):
- vaccines-1773790-supplementary.pdf
